# Supplementary material for: First Estimation of the Spontaneous Mutation Rate in Diatoms
Source: Genome Biol Evol. 2019 Jun 20;11(7):1829–37. doi: 10.1093/gbe/evz130 (PMC6604790; doi:10.1093/gbe/evz130)
Supplement: Supplementary_Material_evz130 [file supplementary_material_evz130.zip]

Archive with 5 entries (5 files):
- Figure_S1.pdf
- Figure_S2.pdf
- SUPPLEMENTARY_FILE.doc
- Table_S1.xlsx
- Table_S2.xlsx
