# Supplementary material for: First Estimation of the Spontaneous Mutation Rate in Diatoms
Source: Genome Biol Evol. 2019 Jun 20;11(7):1829–37. doi: 10.1093/gbe/evz130 (PMC6604790; doi:10.1093/gbe/evz130)
Supplement: Supplementary_Material_evz130 [file supplementary_material_evz130.zip › Table_S1.xlsx]

## Sheet: Table_S1
Table S1. Data summary per line. Gb is the amount of data, G* is the callable genome with coverage average in brackets, Gen is the number of generations of the line, Sub and InDel are the number of substitutions and insertion-deletions per line.
Line	Biosample	Gb	G*	Gen	Sub	InDel
Initial_line (T0)	SAMN09489425	2.48	98.5 (95.3)	-	-	-
MA_line_L1	SAMN09489399	1.4	98.6 (94.1)	180	6	-
MA_line_L10	SAMN09489389	3.11	98.5 (207.5)	195	11	-
MA_line_L11	SAMN09489390	1.24	98.7 (87.4)	185	10	-
MA_line_L12	SAMN09489391	1.25	98.5 (58.6)	180	6	-
MA_line_L13	SAMN09489392	1.83	98.5 (71.4)	203	1	-
MA_line_L14	SAMN09489393	1.18	98.2 (95.0)	132	4	-
MA_line_L15	SAMN09489394	0.78	98.5 (56.7)	161	5	-
MA_line_L16	SAMN09489395	1.62	97.1 (87.6)	199	2	1
MA_line_L17	SAMN09489396	2	98.5 (85.6)	210	2	1
MA_line_L18	SAMN09489397	0.98	98.5 (57.6)	205	7	-
MA_line_L19	SAMN09489398	2.97	96.7 (185.9)	190	7	-
MA_line_L2	SAMN09489408	1.36	98.5 (104.3)	170	4	-
MA_line_L20	SAMN09489400	1.3	98.5 (110.8)	195	6	1
MA_line_L21	SAMN09489401	1.69	98.6 (93.5)	195	7	-
MA_line_L22	SAMN09489402	1.45	98.5 (107.3)	158	8	-
MA_line_L23	SAMN09489403	2.61	98.6 (184.6)	196	2	2
MA_line_L24	SAMN09489404	1.7	98.7 (112.8)	182	1	-
MA_line_L25	SAMN09489405	1.72	86.8 (33.8)	154	7	-
MA_line_L26	SAMN09489406	3.08	98.6 (210.7)	179	3	1
MA_line_L29	SAMN09489407	1.3	98.0 (99.1)	187	4	-
MA_line_L3	SAMN09489417	1.33	98.7 (105.6)	155	4	-
MA_line_L30	SAMN09489409	1.37	98.5 (108.8)	172	3	-
MA_line_L31	SAMN09489410	2.88	98.5 (192.5)	193	4	-
MA_line_L32	SAMN09489411	1.43	98.7 (109.0)	183	3	-
MA_line_L33	SAMN09489412	5.01	98.6 (350.1)	177	4	-
MA_line_L36	SAMN09489413	1.32	98.7 (99.9)	202	3	-
MA_line_L37	SAMN09489414	2.08	98.5 (121.1)	197	5	-
MA_line_L38	SAMN09489415	2.58	98.6 (157.1)	148	3	-
MA_line_L39	SAMN09489416	3.96	98.6 (305.8)	142	1	-
MA_line_L40	SAMN09489418	1.72	98.5 (93.9)	154	1	-
MA_line_L41	SAMN09489419	1.54	98.6 (124.0)	150	2	-
MA_line_L5	SAMN09489420	1.29	98.4 (83.1)	201	3	-
MA_line_L6	SAMN09489421	1.71	98.5 (91.0)	202	1	1
MA_line_L7	SAMN09489422	1.79	98.6 (136.8)	173	3	-
MA_line_L8	SAMN09489423	1.42	98.6 (104.1)	199	3	-
MA_line_L9	SAMN09489424	1.2	98.5 (98.9)	199	3	-
