# Supplementary material for: First Estimation of the Spontaneous Mutation Rate in Diatoms
Source: Genome Biol Evol. 2019 Jun 20;11(7):1829–37. doi: 10.1093/gbe/evz130 (PMC6604790; doi:10.1093/gbe/evz130)
Supplement: Supplementary_Material_evz130 [file supplementary_material_evz130.zip › Table_S2.xlsx]

## Sheet: Table_S2
Table S2. The 156 mutations identified in the whole MA experiment. Int: intergenic. Syn: synonymous substitution. Non Syn: non-synonymous substitution.
Chromosome	Position	Reference	Mutation	Effect
chromosome01	45826	T	C	Int
chromosome01	134796	C	T	Syn
chromosome01	315714	C	T	Int
chromosome01	346673	C	G	Int
chromosome01	381781	C	T	Non Syn
chromosome01	515873	G	A	Non Syn
chromosome01	605402	G	A	Intron
chromosome01	865078	A	C	Int
chromosome01	1260808	T	G	Int
chromosome01	1323198	T	G	Non Syn
chromosome01	1323199	A	T	Syn
chromosome01	1323201	C	T	Non Syn
chromosome01	1396958	G	A	Int
chromosome01	1461041	G	C	Non Syn
chromosome01	1525199	G	C	Non Syn
chromosome01	1611691	C	G	Non Syn
chromosome01	1662336	T	C	Non Syn
chromosome01	1694254	G	A	Int
chromosome01	1740545	A	C	Int
chromosome01	1742136	G	A	Syn
chromosome01	1810472	C	T	Syn
chromosome01	1920739	G	T	Stop Gained
chromosome01	1972278	T	G	Non Syn
chromosome01	2072616	C	T	5' UTR
chromosome01	2092144	G	A	Int
chromosome01	2130231	T	G	Int
chromosome01	2148411	C	T	Non Syn
chromosome02	302290	G	A	Non Syn
chromosome02	433451	G	A	Syn
chromosome02	724247	T	C	Int
chromosome02	770885	C	A	Syn
chromosome02	852842	G	C	Non Syn
chromosome02	853465	C	T	Syn
chromosome02	1060404	T	C	Syn
chromosome02	1256129	G	A	Int
chromosome03	328	G	A	Syn
chromosome03	124005	G	C	Int
chromosome03	194753	G	C	Non Syn
chromosome03	530402	G	A	Syn
chromosome03	672466	C	T	Non Syn
chromosome03	871029	G	A	Syn
chromosome03	1032632	G	A	Non Syn
chromosome03	1139044	G	T	Intron
chromosome03	1208246	C	A	Int
chromosome03	1279767	G	C	Int
chromosome03	1345265	G	C	Int
chromosome03	1368439	A	C	Int
chromosome03	1447044	G	A	Int
chromosome04	224078	C	G	Non Syn
chromosome04	293989	C	T	Int
chromosome04	346860	C	A	Int
chromosome04	376671	A	G	Int
chromosome04	489826	C	T	Syn
chromosome04	630425	C	G	Int
chromosome04	660703	C	A	Int
chromosome04	665621	A	T	Syn
chromosome04	743586	C	G	Non Syn
chromosome04	1232654	T	G	Int
chromosome06	34695	A	T	Non Syn
chromosome06	56691	G	T	Int
chromosome06	139959	T	G	Int
chromosome06	179834	A	G	Non Syn
chromosome06	632305	T	G	Non Syn
chromosome06	779261	T	G	Int
chromosome06	1034666	A	C	Int
chromosome07	294789	G	A	Non Syn
chromosome07	573907	C	G	Int
chromosome07	591850	T	G	Non Syn
chromosome07	634018	C	T	Non Syn
chromosome07	731951	C	T	Non Syn
chromosome07	839759	G	A	Stop Gained
chromosome08	15060	G	A	Non Syn
chromosome08	455503	T	C	Non Syn
chromosome08	572183	G	C	Non Syn
chromosome08	666492	A	G	Non Syn
chromosome08	690710	C	G	Non Syn
chromosome08	775293	G	A	Syn
chromosome09	316930	C	G	Int
chromosome09	349577	G	C	Non Syn
chromosome09	560486	C	T	Non Syn
chromosome09	776209	G	A	Int
chromosome09	940112	C	G	Int
chromosome10	46066	C	T	Non Syn
chromosome10	241724	C	T	Int
chromosome10	380494	G	A	Int
chromosome10	489230	G	T	Int
chromosome10	492570	C	T	Intron
chromosome10	616753	C	T	Non Syn
chromosome10	905354	T	G	Int
chromosome11	136627	G	A	Non Syn
chromosome11	254596	A	G	Non Syn
chromosome11	340920	C	T	Syn
chromosome12	14955	A	G	Int
chromosome12	412665	C	T	Non Syn
chromosome13	394168	T	C	Non Syn
chromosome13	490755	T	G	Non Syn
chromosome13	514026	C	T	Stop Gained
chromosome14	8939	C	T	3' UTR
chromosome14	313844	A	C	Int
chromosome14	322974	G	A	Non Syn
chromosome14	391378	G	T	Non Syn
chromosome14	670693	T	G	Non Syn
chromosome14	712413	C	A	Stop Gained
chromosome15	151222	A	C	Int
chromosome15	484832	C	T	Int
chromosome15	509530	A	C	Syn
chromosome15	604567	A	G	5' UTR
chromosome16	188415	C	A	Int
chromosome16	194286	G	A	Int
chromosome16	200840	A	T	Non Syn
chromosome16	402860	G	A	Syn
chromosome17	24742	C	G	Int
chromosome17	244015	G	A	Non Syn
chromosome17	321558	T	C	Syn
chromosome18	281472	G	A	Int
chromosome18	341193	G	A	Syn
chromosome18	476889	C	T	Syn
chromosome18	487193	C	G	Intron
chromosome19	47726	G	A	Non Syn
chromosome19	60611	G	C	Non Syn
chromosome19	212837	G	A	Int
chromosome19	251555	C	T	Int
chromosome19	251597	G	A	Int
chromosome20	273033	C	T	Int
chromosome20	352487	T	C	Non Syn
chromosome20	370168	C	T	Non Syn
chromosome20	665780	G	A	Int
chromosome21	100385	G	C	Non Syn
chromosome22	15478	C	T	Non Syn
chromosome22	85244	G	A	Intron
chromosome22	133490	C	T	Int
chromosome22	468799	G	T	Non Syn
chromosome23	139360	T	G	Non Syn
chromosome23	139367	A	G	Non Syn
chromosome23	139374	T	C	Syn
chromosome23	139379	G	A	Syn
chromosome23	139415	T	G	Syn
chromosome23	231480	C	G	Syn
chromosome24	12069	G	A	Non Syn
chromosome25	231314	C	T	Int
chromosome25	308188	C	T	Syn
chromosome26	207740	G	A	Syn
chromosome28	160906	G	C	Int
chromosome28	384941	C	A	Int
chromosome29	297872	G	A	Int
chromosome33	77833	A	C	Int
chromosome01	571575	CACTGTCGTAT	C	Frame Shift
chromosome01	2420592	CA	C	Int
chromosome01	2491725	T	TGGC	Codon Insertion
chromosome06	939723	G	GCCTGCCTA	Int
chromosome09	844451	T	TACA	Codon Insertion
mitochondrion	10513	AT	A	Codon Deletion
mitochondrion	7640	CTAGCATCTTACATTT	C	Codon Deletion
mitochondrion	53976	C	T	Int
mitochondrion	54379	C	T	Int
mitochondrion	65912	G	A	Int
